# Supplementary material for: Screening of Secondary Metabolites Produced by Nigrospora sphaerica Associated with the Invasive Weed Cenchrus ciliaris Reveals Two New Structurally Related Compounds
Source: Molecules. 2024 Jan 16;29(2):438. doi: 10.3390/molecules29020438 (PMC10818434; doi:10.3390/molecules29020438)
Supplement: Supplementary file 1 [file molecules-29-00438-s001.zip]

Archive with 1 entries (1 files):
- molecules-2822894-supplementary.pdf
